# Supplementary material for: Prediction of the most deleterious non-synonymous SNPs in the human IL1B gene: evidence from bioinformatics analyses
Source: BMC Genom Data. 2024 Jun 10;25:56. doi: 10.1186/s12863-024-01233-x (PMC11163699; doi:10.1186/s12863-024-01233-x)
Supplement: Supplementary file 1 — Supplementary Material 1 [file 12863_2024_1233_MOESM1_ESM.xlsx]

## Sheet: Table S1
Table S1. Accession numbers of all downloaded DATA of nsSNPs from NCBI.
ID of SNP	wild allele	mutant allele	position in NC	position in NM	position in NP	result	abberviation
rs138009692	C	A, T	NC_000002.12:g.112830541	NM_000576.3:c.630	NP_000567.1:p.Lys210Asn	Lys210Asn	K210N
rs78226748	C	A	NC_000002.12:g.112831402	NM_000576.3:c.487	NP_000567.1:p.Val163Leu	Val163Leu	V163L
rs139843362	C	T	NC_000002.12:g.112832812	NM_000576.3:c.316	NP_000567.1:p.Asp106Asn	Asp106Asn	D106N
rs140821206	C	T	NC_000002.12:g.112833536	NM_000576.3:c.139	NP_000567.1:p.Gly47Ser	Gly47Ser	G47S
rs141525769	G	A,T	NC_000002.12:g.112832798	NM_000576.3:c.330	NP_000567.1:p.Asn110Lys	Asn110Lys	N110K
rs144433180	C	A,G,T	NC_000002.12:g.112831327	NM_000576.3:c.562	NP_000567.1:p.Val188Leu	Val188Leu	V188L
					NP_000567.1:p.Val188Met	Val188Met	V188M
rs144640380	T	G	NC_000002.12:g.112832705	NM_000576.3:c.423	NP_000567.1:p.Glu141Asp	Glu141Asp	E141D
rs146219183	T	A,C	NC_000002.12:g.112830456	NM_000576.3:c.715	NP_000567.1:p.Ser239Cys	Ser239Cys	S239C
					NP_000567.1:p.Ser239Gly	Ser239Gly	S239G
rs200223008	T	A,C	NC_000002.12:g.112835573	NM_000576.3:c.92	NP_000567.1:p.Gln31Leu	Gln31Leu	Q31L
					NP_000567.1:p.Gln31Arg	Gln31Arg	Q31R
rs200278471	T	C	NC_000002.12:g.112833487	NM_000576.3:c.188	NP_000567.1:p.Gln63Arg	Gln63Arg	Q63R
rs200401035	G	A	NC_000002.12:g.112833400	NM_000576.3:c.275	NP_000567.1:p.Thr92Ile	Thr92Ile	T92I
rs200498551	G	A	NC_000002.12:g.112832749	NM_000576.3:c.379	NP_000567.1:p.Arg127Trp	Arg127Trp	R127W
rs200789364	A	C,G	NC_000002.12:g.112832728	NM_000576.3:c.400	NP_000567.1:p.Leu134Val	Leu134Val	L134V
rs201772036	C	T	NC_000002.12:g.112832797	NM_000576.3:c.331	NP_000567.1:p.Glu111Lys	Glu111Lys	E111K
rs369312177	A	G	NC_000002.12:g.112836198	NM_000576.3:c.32	NP_000567.1:p.Met11Thr	Met11Thr	M11T
rs369824057	A	T	NC_000002.12:g.112833551	NM_000576.3:c.124	NP_000567.1:p.Cys42Ser	Cys42Ser	C42S
rs370988408	G	T	NC_000002.12:g.112836217	NM_000576.3:c.13	NP_000567.1:p.Pro5Thr	Pro5Thr	P5T
rs371093341	G	A,T	NC_000002.12:g.112833481	NM_000576.3:c.194	NP_000567.1:p.Ala65Val	Ala65Val	A65V
					NP_000567.1:p.Ala65Glu	Ala65Glu	A65E
rs371339015	C	T	NC_000002.12:g.112833410	NM_000576.3:c.265	NP_000567.1:p.Asp89Asn	Asp89Asn	D89N
rs372265184	C	T	NC_000002.12:g.112832794	NM_000576.3:c.334	NP_000567.1:p.Ala112Thr	Ala112Thr	A112T
rs373103547	A	G	NC_000002.12:g.112832814	NM_000576.3:c.314	NP_000567.1:p.Phe105Ser	Phe105Ser	F105S
rs373127037	G	T	NC_000002.12:g.112833555	NM_000576.3:c.120	NP_000567.1:p.Asp40Glu	Asp40Glu	D40E
rs373677368	A	C	NC_000002.12:g.112833569	NM_000576.3:c.106	NP_000567.1:p.Phe36Val	Phe36Val	F36V
rs375479974	A	G	NC_000002.12:g.112831404	NM_000576.3:c.485	NP_000567.1:p.Phe162Ser	Phe162Ser	F162S
rs376289593	C	T	NC_000002.12:g.112836202	NM_000576.3:c.28	NP_000567.1:p.Glu10Lys	Glu10Lys	E10K
rs376341819	A	C	NC_000002.12:g.112833421	NM_000576.3:c.254	NP_000567.1:p.Phe85Cys	Phe85Cys	F85C
rs529396429	G	T	NC_000002.12:g.112833530	NM_000576.3:c.145	NP_000567.1:p.Gln49Lys	Gln49Lys	Q49K
rs533327440	A	C,G,T	NC_000002.12:g.112836228	NM_000576.3:c.2	NP_000567.1:p.Met1Arg	Met1Arg	M1R
					NP_000567.1:p.Met1Lys	Met1Lys	M1K
rs539539347	C	A	NC_000002.12:g.112830404	NM_000576.3:c.767	NP_000567.1:p.Gly256Val	Gly256Val	G256V
rs553523253	T	C	NC_000002.12:g.112830459	NM_000576.3:c.712	NP_000567.1:p.Ile238Val	Ile238Val	I238V
rs568715066	C	G,T	NC_000002.12:g.112833515	NM_000576.3:c.160	NP_000567.1:p.Asp54His	Asp54His	D54H
					NP_000567.1:p.Asp54Asn	Asp54Asn	D54N
rs569468521	A	G	NC_000002.12:g.112833575	NM_000576.3:c.100	NP_000567.1:p.Cys34Arg	Cys34Arg	C34R
rs571556428	A	G	NC_000002.12:g.112832787	NM_000576.3:c.341	NP_000567.1:p.Val114Ala	Val114Ala	V114A
rs746237682	C	A	NC_000002.12:g.112830480	NM_000576.3:c.691	NP_000567.1:p.Ala231Ser	Ala231Ser	A231S
rs747380647	T	C,G	NC_000002.12:g.112831349	NM_000576.3:c.540	NP_000567.1:p.Glu180Asp	Glu180Asp	E180D
rs750985322	C	G,T	NC_000002.12:g.112833447	NM_000576.3:c.228	NP_000567.1:p.Lys76Asn	Lys76Asn	K76N
rs751326922	C	T	NC_000002.12:g.112830567	NM_000576.3:c.604	NP_000567.1:p.Asp202Asn	Asp202Asn	D202N
rs751767196	T	C	NC_000002.12:g.112832760	NM_000576.3:c.368	NP_000567.1:p.Asn123Ser	Asn123Ser	N123S
rs754871430	G	A,C	NC_000002.12:g.112830413	NM_000576.3:c.758	NP_000567.1:p.Thr253Ile	Thr253Ile	T253I
					NP_000567.1:p.Thr253Ser	Thr253Ser	T253S
rs755035830	C	G,T	NC_000002.12:g.112836220	NM_000576.3:c.10	NP_000567.1:p.Val4Leu	Val4Leu	V4L
					NP_000567.1:p.Val4Ile	Val4Ile	V4I
rs755362270	G	C	NC_000002.12:g.112832764	NM_000576.3:c.364	NP_000567.1:p.Leu122Val	Leu122Val	L122V
rs755758115	A	C	NC_000002.12:g.112833572	NM_000576.3:c.103	NP_000567.1:p.Ser35Ala	Ser35Ala	S35A
rs755957216	G	T	NC_000002.12:g.112833482	NM_000576.3:c.193	NP_000567.1:p.Ala65Pro	Ala65Pro	A65P
					NP_000567.1:p.Ala65Thr	Ala65Thr	A65T
rs756774985	T	C	NC_000002.12:g.112832670	NM_000576.3:c.458	NP_000567.1:p.Glu153Gly	Glu153Gly	E153G
rs758098043	C	G,T	NC_000002.12:g.112830405	NM_000576.3:c.766	NP_000567.1:p.Gly256Arg	Gly256Arg	G256R
					NP_000567.1:p.Gly256Ser	Gly256Ser	G256S
rs758962139	C	T	NC_000002.12:g.112833538	NM_000576.3:c.137	NP_000567.1:p.Gly46Asp	Gly46Asp	G46D
rs760315164	G	C	NC_000002.12:g.112835588	NM_000576.3:c.77	NP_000567.1:p.Ala26Gly	Ala26Gly	A26G
rs760543225	T	C	NC_000002.12:g.112831299	NM_000576.3:c.590	NP_000567.1:p.Gln197Arg	Gln197Arg	Q197R
rs761403727	G	T	NC_000002.12:g.112830517	NM_000576.3:c.654	NP_000567.1:p.Asn218Lys	Asn218Lys	N218K
rs762704392	C	G,T	NC_000002.12:g.112836208	NM_000576.3:c.22	NP_000567.1:p.Ala8Pro	Ala8Pro	A8P
					NP_000567.1:p.Ala8Thr	Ala8Thr	A8T
rs763810887	C	T	NC_000002.12:g.112835615	NM_000576.3:c.50	NP_000567.1:p.Gly17Asp	Gly17Asp	G17D
rs763972631	T	C	NC_000002.12:g.112831306	NM_000576.3:c.583	NP_000567.1:p.Thr195Ala	Thr195Ala	T195A
rs764829099	A	C,G	NC_000002.12:g.112836195	NM_000576.3:c.35	NP_000567.1:p.Met12Arg	Met12Arg	M12R
					NP_000567.1:p.Met12Thr	Met12Thr	M12T
rs764969583	C	T	NC_000002.12:g.112830390	NM_000576.3:c.781	NP_000567.1:p.Asp261Asn	Asp261Asn	D261N
rs765269921	C	T	NC_000002.12:g.112832748	NM_000576.3:c.380	NP_000567.1:p.Arg127Gln	Arg127Gln	R127Q
rs766684369	G	A	NC_000002.12:g.112832754	NM_000576.3:c.374	NP_000567.1:p.Thr125Met	Thr125Met	T125M
rs766796135	T	G	NC_000002.12:g.112835567	NM_000576.3:c.98	NP_000567.1:p.Lys33Thr	Lys33Thr	K33T
rs767825199	A	G	NC_000002.12:g.112832767	NM_000576.3:c.361	NP_000567.1:p.Ser121Pro	Ser121Pro	S121P
rs770384688	T	C	NC_000002.12:g.112831387	NM_000576.3:c.502	NP_000567.1:p.Ser168Gly	Ser168Gly	S168G
rs771077544	C	G,T	NC_000002.12:g.112830475	NM_000576.3:c.696	NP_000567.1:p.Gln232His	Gln232His	Q232H
rs771667570	G	T	NC_000002.12:g.112832686	NM_000576.3:c.442	NP_000567.1:p.Gln148Lys	Gln148Lys	Q148K
rs772647095	T	C	NC_000002.12:g.112830501	NM_000576.3:c.670	NP_000567.1:p.Asn224Asp	Asn224Asp	N224D
rs772717932	A	A,T	NC_000002.12:g.112830530	NM_000576.3:c.641	NP_000567.1:p.Arg214Leu	Arg214Leu	R214L
					NP_000567.1:p.Arg214Gln	Arg214Gln	R214Q
rs773330409	C	T	NC_000002.12:g.112832803	NM_000576.3:c.325	NP_000567.1:p.Asp109Asn	Asp109Asn	D109N
rs773984279	T	G	NC_000002.12:g.112831397	NM_000576.3:c.492	NP_000567.1:p.Gln164His	Gln164His	Q164H
rs774783730	C	A,T	NC_000002.12:g.112831352	NM_000576.3:c.537	NP_000567.1:p.Lys179Asn	Lys179Asn	K179N
rs775174784	C	A	NC_000002.12:g.112832689	NM_000576.3:c.439	NP_000567.1:p.Leu147Phe	Leu147Phe	L147F
rs775562734	C	T	NC_000002.12:g.112833523	NM_000576.3:c.152	NP_000567.1:p.Arg51Gln	Arg51Gln	R51Q
rs776195456	A	G	NC_000002.12:g.112830512	NM_000576.3:c.659	NP_000567.1:p.Ile220Thr	Ile220Thr	I220T
rs776618633	C	T	NC_000002.12:g.112832725	NM_000576.3:c.403	NP_000567.1:p.Val135Met	Val135Met	V135M
rs778278424	G	A	NC_000002.12:g.112832785	NM_000576.3:c.343	NP_000567.1:p.His115Tyr	His115Tyr	H115Y
rs778331869	A	G	NC_000002.12:g.112832673	NM_000576.3:c.455	NP_000567.1:p.Met152Thr	Met152Thr	M152T
rs781114719	C	A,T	NC_000002.12:g.112830429	NM_000576.3:c.742	NP_000567.1:p.Val248Phe	Val248Phe	V248F
					NP_000567.1:p.Val248Ile	Val248Ile	V248I
rs868856466	T	C	NC_000002.12:g.112832784	NM_000576.3:c.344	NP_000567.1:p.His115Arg	His115Arg	H115R
rs878902551	A	T	NC_000002.12:g.112830555	NM_000576.3:c.616	NP_000567.1:p.Tyr206Asn	Tyr206Asn	Y206N
rs879016138	C	T	NC_000002.12:g.112835610	NM_000576.3:c.55	NP_000567.1:p.Glu19Lys	Glu19Lys	E19K
rs903317448	C	G	NC_000002.12:g.112833403	NM_000576.3:c.272	NP_000567.1:p.Ser91Thr	Ser91Thr	S91T
rs916403944	T	C,G	NC_000002.12:g.112832663	NM_000576.3:c.465	NP_000567.1:p.Gln155His	Gln155His	Q155H
rs918845589	G	T	NC_000002.12:g.112833561	NM_000576.3:c.114	NP_000567.1:p.Asp38Glu	Asp38Glu	D38E
rs936240268	T	C	NC_000002.12:g.112833448	NM_000576.3:c.227	NP_000567.1:p.Lys76Arg	Lys76Arg	K76R
rs944208771	G	C	NC_000002.12:g.112831413	NM_000576.3:c.476	NP_000567.1:p.Ser159Cys	Ser159Cys	S159C
rs948270075	G	T	NC_000002.12:g.112830482	NM_000576.3:c.689	NP_000567.1:p.Ser230Tyr	Ser230Tyr	S230Y
rs950247548	A	C	NC_000002.12:g.112833568	NM_000576.3:c.107	NP_000567.1:p.Phe36Cys	Phe36Cys	F36C
rs965893181	T	C	NC_000002.12:g.112833458	NM_000576.3:c.217	NP_000567.1:p.Lys73Glu	Lys73Glu	K73E
rs1010163835	G	T	NC_000002.12:g.112833407	NM_000576.3:c.268	NP_000567.1:p.Leu90Met	Leu90Met	L90M
rs1027456688	T	C	NC_000002.12:g.112830503	NM_000576.3:c.668	NP_000567.1:p.Asn223Ser	Asn223Ser	N223S
rs1028585391	C	C	NC_000002.12:g.112832769	NM_000576.3:c.359	NP_000567.1:p.Arg120Gln	Arg120Gln	R120Q
rs1029215579	C	T	NC_000002.12:g.112836193	NM_000576.3:c.37	NP_000567.1:p.Ala13Thr	Ala13Thr	A13T
rs1041942016	C	T	NC_000002.12:g.112833377	NM_000576.3:c.298	NP_000567.1:p.Glu100Lys	Glu100Lys	E100K
rs1042120804	C	T	NC_000002.12:g.112835586	NM_000576.3:c.79	NP_000567.1:p.Asp27Asn	Asp27Asn	D27N
rs1043973338	A	C	NC_000002.12:g.112830483	NM_000576.3:c.688	NP_000567.1:p.Ser230Ala	Ser230Ala	S230A
rs1156935504	A	T	NC_000002.12:g.112831408	NM_000576.3:c.481	NP_000567.1:p.Ser161Thr	Ser161Thr	S161T
rs1169593578	T	C	NC_000002.12:g.112830561	NM_000576.3:c.610	NP_000567.1:p.Lys204Glu	Lys204Glu	K204E
rs1173863937	T	G	NC_000002.12:g.112833521	NM_000576.3:c.154	NP_000567.1:p.Ile52Leu	Ile52Leu	I52L
rs1177805008	C	A	NC_000002.12:g.112835616	NM_000576.3:c.49	NP_000567.1:p.Gly17Cys	Gly17Cys	G17C
rs1191166603	G	T	NC_000002.12:g.112833527	NM_000576.3:c.148	NP_000567.1:p.Leu50Ile	Leu50Ile	L50I
rs1191503899	C	T	NC_000002.12:g.112830399	NM_000576.3:c.772	NP_000567.1:p.Asp258Asn	Asp258Asn	D258N
rs1195068613	G	A,T	NC_000002.12:g.112830563	NM_000576.3:c.608	NP_000567.1:p.Pro203Leu	Pro203Leu	P203L
					NP_000567.1:p.Pro203His	Pro203His	P203H
rs1197140401	C	T	NC_000002.12:g.112832720	NM_000576.3:c.408	NP_000567.1:p.Met136Ile	Met136Ile	M136I
rs1198799631	G	C	NC_000002.12:g.112830443	NM_000576.3:c.728	NP_000567.1:p.Ala243Gly	Ala243Gly	A243G
rs1199067235	G	A,T	NC_000002.12:g.112830452	NM_000576.3:c.719	NP_000567.1:p.Thr240Ile	Thr240Ile	T240I
					NP_000567.1:p.Thr240Asn	Thr240Asn	T240N
rs1200416558	G	A,C	NC_000002.12:g.112833509	NM_000576.3:c.166	NP_000567.1:p.His56Tyr	His56Tyr	H56Y
					NP_000567.1:p.His56Asp	His56Asp	H56D
rs1200624654	A	G	NC_000002.12:g.112831374	NM_000576.3:c.515	NP_000567.1:p.Ile172Thr	Ile172Thr	I172T
rs1202782643	T	A,C	NC_000002.12:g.112832722	NM_000576.3:c.406	NP_000567.1:p.Met136Leu	Met136Leu	M136L
					NP_000567.1:p.Met136Val	Met136Val	M136V
rs1211756181	G	A,C	NC_000002.12:g.112833424	NM_000576.3:c.251	NP_000567.1:p.Thr84Ile	Thr84Ile	T84I
					NP_000567.1:p.Thr84Ser	Thr84Ser	T84S
rs1213010234	C	G	NC_000002.12:g.112833476	NM_000576.3:c.199	NP_000567.1:p.Val67Leu	Val67Leu	V67L
rs1213680063	T	C	NC_000002.12:g.112833511	NM_000576.3:c.164	NP_000567.1:p.His55Arg	His55Arg	H55R
rs1229772915	G	T	NC_000002.12:g.112833459	NM_000576.3:c.216	NP_000567.1:p.Asp72Glu	Asp72Glu	D72E
rs1234399432	T	C	NC_000002.12:g.112832800	NM_000576.3:c.328	NP_000567.1:p.Asn110Asp	Asn110Asp	N110D
rs1237302866	C	T	NC_000002.12:g.112830455	NM_000576.3:c.716	NP_000567.1:p.Ser239Asn	Ser239Asn	S239N
rs1240993620	G	T	NC_000002.12:g.112833402	NM_000576.3:c.273	NP_000567.1:p.Ser91Arg	Ser91Arg	S91R
rs1242592899	G	C	NC_000002.12:g.112830551	NM_000576.3:c.620	NP_000567.1:p.Pro207Arg	Pro207Arg	P207R
rs1243275355	T	A	NC_000002.12:g.112830558	NM_000576.3:c.613	NP_000567.1:p.Asn205Tyr	Asn205Tyr	N205Y
rs1255036461	C	T	NC_000002.12:g.112831381	NM_000576.3:c.508	NP_000567.1:p.Asp170Asn	Asp170Asn	D170N
rs1258279548	G	C	NC_000002.12:g.112832697	NM_000576.3:c.431	NP_000567.1:p.Ala144Gly	Ala144Gly	A144G
rs1258990487	G	C	NC_000002.12:g.112830383	NM_000576.3:c.788	NP_000567.1:p.Thr263Ser	Thr263Ser	T263S
rs1259285427	G	A	NC_000002.12:g.112836207	NM_000576.3:c.23	NP_000567.1:p.Ala8Val	Ala8Val	A8V
rs1273629321	G	T	NC_000002.12:g.112833560	NM_000576.3:c.115	NP_000567.1:p.Leu39Met	Leu39Met	L39M
rs1275442201	A	G	NC_000002.12:g.112833472	NM_000576.3:c.203	NP_000567.1:p.Val68Ala	Val68Ala	V68A
rs1280402394	A	T	NC_000002.12:g.112833553	NM_000576.3:c.122	NP_000567.1:p.Leu41His	Leu41His	L41H
rs1287408224	T	G	NC_000002.12:g.112835577	NM_000576.3:c.88	NP_000567.1:p.Lys30Gln	Lys30Gln	K30Q
rs1292383377	C	T	NC_000002.12:g.112832782	NM_000576.3:c.346	NP_000567.1:p.Asp116Asn	Asp116Asn	D116N
rs1296416484	G	C	NC_000002.12:g.112831365	NM_000576.3:c.524	NP_000567.1:p.Ala175Gly	Ala175Gly	A175G
rs1298806849	G	A	NC_000002.12:g.112831371	NM_000576.3:c.518	NP_000567.1:p.Pro173Leu	Pro173Leu	P173L
rs1312684514	G	A	NC_000002.12:g.112832692	NM_000576.3:c.436	NP_000567.1:p.His146Tyr	His146Tyr	H146Y
rs1336527442	C	T	NC_000002.12:g.112835583	NM_000576.3:c.82	NP_000567.1:p.Gly28Ser	Gly28Ser	G28S
rs1339428738	G	A	NC_000002.12:g.112832778	NM_000576.3:c.350	NP_000567.1:p.Ala117Val	Ala117Val	A117V
rs1341342014	G	C	NC_000002.12:g.112833554	NM_000576.3:c.121	NP_000567.1:p.Leu41Val	Leu41Val	L41V
rs1351554504	A	T	NC_000002.12:g.112832758	NM_000576.3:c.370	NP_000567.1:p.Cys124Ser	Cys124Ser	C124S
rs1354038664	C	T	NC_000002.12:g.112832682	NM_000576.3:c.446	NP_000567.1:p.Gly149Glu	Gly149Glu	G149E
rs1355978712	A	G	NC_000002.12:g.112830539	NM_000576.3:c.632	NP_000567.1:p.Met211Thr	Met211Thr	M211T
rs1357519901	T	C	NC_000002.12:g.112830435	NM_000576.3:c.736	NP_000567.1:p.Met246Val	Met246Val	M246V
rs1375368693	T	A,C	NC_000002.12:g.112830410	NM_000576.3:c.761	NP_000567.1:p.Lys254Ile	Lys254Ile	K254I
					NP_000567.1:p.Lys254Arg	Lys254Arg	K254R
rs1379621278	G	T	NC_000002.12:g.112830477	NM_000576.3:c.694	NP_000567.1:p.Gln232Lys	Gln232Lys	Q232K
rs1380407701	G	A	NC_000002.12:g.112832823	NM_000576.3:c.305	NP_000567.1:p.Pro102Leu	Pro102Leu	P102L
rs1386863144	G	C	NC_000002.12:g.112832680	NM_000576.3:c.448	NP_000567.1:p.Gln150Glu	Gln150Glu	Q150E
rs1401577973	A	G	NC_000002.12:g.112835595	NM_000576.3:c.70	NP_000567.1:p.Phe24Leu	Phe24Leu	F24L
rs1402217510	A	G	NC_000002.12:g.112830366	NM_000576.3:c.805	NP_000567.1:p.Ser269Pro	Ser269Pro	S269P
rs1402971251	G	A	NC_000002.12:g.112833437	NM_000576.3:c.238	NP_000567.1:p.Pro80Ser	Pro80Ser	P80S
rs1419141573	G	C	NC_000002.12:g.112835574	NM_000576.3:c.91	NP_000567.1:p.Gln31Glu	Gln31Glu	Q31E
rs1420931740	C	A,G	NC_000002.12:g.112830372	NM_000576.3:c.799	NP_000567.1:p.Val267Leu	Val267Leu	V267L
rs1425387598	T	C	NC_000002.12:g.112832802	NM_000576.3:c.326	NP_000567.1:p.Asp109Gly	Asp109Gly	D109G
rs1425443645	T	C	NC_000002.12:g.112833425	NM_000576.3:c.250	NP_000567.1:p.Thr84Ala	Thr84Ala	T84A
rs1425569299	G	A	NC_000002.12:g.112833548	NM_000576.3:c.127	NP_000567.1:p.Pro43Ser	Pro43Ser	P43S
rs1427454926	T	C	NC_000002.12:g.112836229	NM_000576.3:c.1	NP_000567.1:p.Met1Val	Met1Val	M1V
rs1435944698	G	C	NC_000002.12:g.112833507	NM_000576.3:c.168	NP_000567.1:p.His56Gln	His56Gln	H56Q
rs1438718924	C	G,T	NC_000002.12:g.112833470	NM_000576.3:c.205	NP_000567.1:p.Val69Leu	Val69Leu	V69L
					NP_000567.1:p.Val69Met	Val69Met	V69M
rs1442209395	A	T	NC_000002.12:g.112832743	NM_000576.3:c.385	NP_000567.1:p.Ser129Thr	Ser129Thr	S129T
rs1449638481	G	T	NC_000002.12:g.112833517	NM_000576.3:c.158	NP_000567.1:p.Ser53Tyr	Ser53Tyr	S53Y
rs1451166228	G	T	NC_000002.12:g.112832737	NM_000576.3:c.391	NP_000567.1:p.Gln131Lys	Gln131Lys	Q131K
rs1459050542	A	G	NC_000002.12:g.112833406	NM_000576.3:c.269	NP_000567.1:p.Leu90Pro	Leu90Pro	L90P
rs1466605693	C	T	NC_000002.12:g.112831420	NM_000576.3:c.469	NP_000567.1:p.Val157Met	Val157Met	V157M
rs1476927962	G	A,C	NC_000002.12:g.112832793	NM_000576.3:c.335	NP_000567.1:p.Ala112Val	Ala112Val	A112V
					NP_000567.1:p.Ala112Gly	Ala112Gly	A112G
rs1477951328	T	A	NC_000002.12:g.112830560	NM_000576.3:c.611	NP_000567.1:p.Lys204Ile	Lys204Ile	K204I
rs1478935996	C	A	NC_000002.12:g.112832746	NM_000576.3:c.382	NP_000567.1:p.Asp128Tyr	Asp128Tyr	D128Y
rs1484034334	T	C	NC_000002.12:g.112831373	NM_000576.3:c.516	NP_000567.1:p.Ile172Met	Ile172Met	I172M
rs1485899925	C	T	NC_000002.12:g.112832773	NM_000576.3:c.355	NP_000567.1:p.Val119Ile	Val119Ile	V119I
rs1558782025	T	G	NC_000002.12:g.112830438	NM_000576.3:c.733	NP_000567.1:p.Asn245His	Asn245His	N245H
rs1558783084	C	A	NC_000002.12:g.112833467	NM_000576.3:c.208	NP_000567.1:p.Ala70Ser	Ala70Ser	A70S
rs1573276626	T	C	NC_000002.12:g.112831350	NM_000576.3:c.539	NP_000567.1:p.Glu180Gly	Glu180Gly	E180G
rs1573278265	T	C	NC_000002.12:g.112833464	NM_000576.3:c.211	NP_000567.1:p.Met71Val	Met71Val	M71V
rs1573278386	C	G	NC_000002.12:g.112833557	NM_000576.3:c.118	NP_000567.1:p.Asp40His	Asp40His	D40H
rs1573279863	C	G	NC_000002.12:g.112835607	NM_000576.3:c.58	NP_000567.1:p.Asp20His	Asp20His	D20H
rs1681956315	A	G	NC_000002.12:g.112830375	NM_000576.3:c.796	NP_000567.1:p.Phe266Leu	Phe266Leu	F266L
rs1681957112	T	A	NC_000002.12:g.112830414	NM_000576.3:c.757	NP_000567.1:p.Thr253Ser	Thr253Ser	T253S
rs1681957378	A	T	NC_000002.12:g.112830434	NM_000576.3:c.737	NP_000567.1:p.Met246Lys	Met246Lys	M246K
rs1681957469	G	T	NC_000002.12:g.112830436	NM_000576.3:c.735	NP_000567.1:p.Asn245Lys	Asn245Lys	N245K
rs1681957606	C	A	NC_000002.12:g.112830444	NM_000576.3:c.727	NP_000567.1:p.Ala243Ser	Ala243Ser	A243S
rs1681958661	T	A	NC_000002.12:g.112830485	NM_000576.3:c.686	NP_000567.1:p.Glu229Val	Glu229Val	E229V
rs1681958730	A	C	NC_000002.12:g.112830487	NM_000576.3:c.684	NP_000567.1:p.Phe228Leu	Phe228Leu	F228L
rs1681958816	A	G	NC_000002.12:g.112830488	NM_000576.3:c.683	NP_000567.1:p.Phe228Ser	Phe228Ser	F228S
rs1681958896	A	T	NC_000002.12:g.112830494	NM_000576.3:c.677	NP_000567.1:p.Leu226Gln	Leu226Gln	L226Q
rs1681959715	T	C	NC_000002.12:g.112830518	NM_000576.3:c.653	NP_000567.1:p.Asn218Ser	Asn218Ser	N218S
rs1681961139	T	A	NC_000002.12:g.112830559	NM_000576.3:c.612	NP_000567.1:p.Lys204Asn	Lys204Asn	K204N
rs1681961659	A	G,T	NC_000002.12:g.112830565	NM_000576.3:c.606	NP_000567.1:p.Asp202Glu	Asp202Glu	D202E
rs1681982862	G	T	NC_000002.12:g.112831336	NM_000576.3:c.553	NP_000567.1:p.Leu185Met	Leu185Met	L185M
rs1681982963	A	T	NC_000002.12:g.112831341	NM_000576.3:c.548	NP_000567.1:p.Leu183Gln	Leu183Gln	L183Q
rs1681983577	G	A,C	NC_000002.12:g.112831357	NM_000576.3:c.532	NP_000567.1:p.Leu178Phe	Leu178Phe	L178F
					NP_000567.1:p.Leu178Val	Leu178Val	L178V
rs1681984250	C	G	NC_000002.12:g.112831386	NM_000576.3:c.503	NP_000567.1:p.Ser168Thr	Ser168Thr	S168T
rs1682009405	G	A	NC_000002.12:g.112832695	NM_000576.3:c.433	NP_000567.1:p.Leu145Phe	Leu145Phe	L145F
rs1682009570	T	C	NC_000002.12:g.112832700	NM_000576.3:c.428	NP_000567.1:p.Lys143Arg	Lys143Arg	K143R
rs1682009683	G	C	NC_000002.12:g.112832713	NM_000576.3:c.415	NP_000567.1:p.Pro139Ala	Pro139Ala	P139A
rs1682010526	A	C	NC_000002.12:g.112832751	NM_000576.3:c.377	NP_000567.1:p.Leu126Arg	Leu126Arg	L126R
rs1682010719	T	C	NC_000002.12:g.112832755	NM_000576.3:c.373	NP_000567.1:p.Thr125Ala	Thr125Ala	T125A
rs1682013697	T	C	NC_000002.12:g.112832821	NM_000576.3:c.307	NP_000567.1:p.Ile103Val	Ile103Val	I103V
rs1682027148	A	T	NC_000002.12:g.112833383	NM_000576.3:c.292	NP_000567.1:p.Phe98Ile	Phe98Ile	F98I
rs1682028283	C	G	NC_000002.12:g.112833444	NM_000576.3:c.231	NP_000567.1:p.Met77Ile	Met77Ile	M77I
rs1682028333	T	C	NC_000002.12:g.112833446	NM_000576.3:c.229	NP_000567.1:p.Met77Val	Met77Val	M77V
rs1682028513	C	A	NC_000002.12:g.112833450	NM_000576.3:c.225	NP_000567.1:p.Arg75Ser	Arg75Ser	R75S
rs1682028552	C	T	NC_000002.12:g.112833451	NM_000576.3:c.224	NP_000567.1:p.Arg75Lys	Arg75Lys	R75K
rs1682028658	G	T	NC_000002.12:g.112833455	NM_000576.3:c.220	NP_000567.1:p.Leu74Met	Leu74Met	L74M
rs1682029615	C	T	NC_000002.12:g.112833496	NM_000576.3:c.179	NP_000567.1:p.Gly60Asp	Gly60Asp	G60D
rs1682030902	C	T	NC_000002.12:g.112833550	NM_000576.3:c.125	NP_000567.1:p.Cys42Tyr	Cys42Tyr	C42Y
rs1682031629	A	G	NC_000002.12:g.112833559	NM_000576.3:c.116	NP_000567.1:p.Leu39Pro	Leu39Pro	L39P
rs1682073676	T	C	NC_000002.12:g.112835585	NM_000576.3:c.80	NP_000567.1:p.Asp27Gly	Asp27Gly	D27G
rs1682073913	T	C	NC_000002.12:g.112835606	NM_000576.3:c.59	NP_000567.1:p.Asp20Gly	Asp20Gly	D20G
rs1682086803	T	C	NC_000002.12:g.112836184	NM_000576.3:c.46	NP_000567.1:p.Ser16Gly	Ser16Gly	S16G
rs1682087318	T	G	NC_000002.12:g.112836200	NM_000576.3:c.30	NP_000567.1:p.Glu10Asp	Glu10Asp	E10D
rs1682087527	T	C	NC_000002.12:g.112836205	NM_000576.3:c.25	NP_000567.1:p.Ser9Gly	Ser9Gly	S9G

## Sheet: Table S2
Table S2. An overview of the Investigating the deleteriousness of the 44 nsSNPs, predicted to be highly damaged by Poly-phen2 (index score 1), using various in silico tools.
ID of SNP	wild allele	mutant allele	position in NC	position in NM	position in NP	result	abberviation	sift	Sift TI	HumDiv	HumDiv pre	HumVar				proven score	p prediction	PhD-SNP	phd pre	phd RI	PANTHER	PANTHER Pre	panther RI	SNPs&GO	SNPs&GO prediction	GO RI	I MUTANT	RI	DDG
rs146219183	T	A,C	NC_000002.12:g.112830456	NM_000576.3:c.715	NP_000567.1:p.Ser239Cys	Ser239Cys	S239C	AFFECT PROTEIN FUNCTION	0	1	POSSIBLY DAMAGING	1	POSSIBLY DAMAGING		************	-3.598	Deleterious	0.45	Neutral	1	0.789	Disease	6	0.297	Neutral	4
					NP_000567.1:p.Ser239Gly	Ser239Gly	S239G	AFFECT PROTEIN FUNCTION	0.02	1	POSSIBLY DAMAGING	1	POSSIBLY DAMAGING		*****				Neutral			Disease			Neutral
rs370988408	G	T	NC_000002.12:g.112836217	NM_000576.3:c.13	NP_000567.1:p.Pro5Thr	Pro5Thr	P5T	AFFECT PROTEIN FUNCTION	0	1	POSSIBLY DAMAGING	1	POSSIBLY DAMAGING		************	-3.909	Deleterious	0.299	Neutral	4	0.197	Neutral	6	0.086	Neutral	8
rs373127037	G	T	NC_000002.12:g.112833555	NM_000576.3:c.120	NP_000567.1:p.Asp40Glu	Asp40Glu	D40E	AFFECT PROTEIN FUNCTION	0.02	0.995	POSSIBLY DAMAGING	0.908	POSSIBLY DAMAGING						Neutral			Neutral			Neutral
rs375479974	A	G	NC_000002.12:g.112831404	NM_000576.3:c.485	NP_000567.1:p.Phe162Ser	Phe162Ser	F162S	AFFECT PROTEIN FUNCTION	0.02	1	POSSIBLY DAMAGING	1	POSSIBLY DAMAGING		*********				Neutral			Disease			Neutral
rs376341819	A	C	NC_000002.12:g.112833421	NM_000576.3:c.254	NP_000567.1:p.Phe85Cys	Phe85Cys	F85C	FFECT PROTEIN FUNCTION	0	1	POSSIBLY DAMAGING	0.989	POSSIBLY DAMAGING		***				Disease			Disease			Neutral
rs533327440	A	C,G,T	NC_000002.12:g.112836228	NM_000576.3:c.2	NP_000567.1:p.Met1Arg	Met1Arg	M1R	FFECT PROTEIN FUNCTION	0	1	POSSIBLY DAMAGING	0.993	POSSIBLY DAMAGING		***				Neutral			Neutral			Neutral
rs553523253	T	C	NC_000002.12:g.112830459	NM_000576.3:c.712	NP_000567.1:p.Ile238Val	Ile238Val	I238V	FFECT PROTEIN FUNCTION	0	1	POSSIBLY DAMAGING	0.998	POSSIBLY DAMAGING		**********				Neutral			Neutral			Neutral
					NP_000567.1:p.Val4Ile	Val4Ile	V4I	FFECT PROTEIN FUNCTION	0	0.997	POSSIBLY DAMAGING	0.975	POSSIBLY DAMAGING		***				Neutral			Neutral			Neutral
rs755362270	G	C	NC_000002.12:g.112832764	NM_000576.3:c.364	NP_000567.1:p.Leu122Val	Leu122Val	L122V	TOLERATED	0.59	0.005	bengin	0.007	bengin						Neutral			Neutral			Neutral
rs766796135	T	G	NC_000002.12:g.112835567	NM_000576.3:c.98	NP_000567.1:p.Lys33Thr	Lys33Thr	K33T	AFFECT PROTEIN FUNCTION	0.01	0.998	POSSIBLY DAMAGING	0.979	POSSIBLY DAMAGING		**				Neutral			Disease			Neutral
rs772717932	A	A,T	NC_000002.12:g.112830530	NM_000576.3:c.641	NP_000567.1:p.Arg214Leu	Arg214Leu	R214L	AFFECT PROTEIN FUNCTION	0.01	1	POSSIBLY DAMAGING	1	POSSIBLY DAMAGING		************	-4.936	deleterious	0.577	Disease	2	0.624	Disease	2	0.366	Neutral	3
					NP_000567.1:p.Arg214Gln	Arg214Gln	R214Q	AFFECT PROTEIN FUNCTION	0.02	1	POSSIBLY DAMAGING	1	POSSIBLY DAMAGING						Neutral			Neutral			Neutral
rs773330409	C	T	NC_000002.12:g.112832803	NM_000576.3:c.325	NP_000567.1:p.Asp109Asn	Asp109Asn	D109N	AFFECT PROTEIN FUNCTION	0.04	0.005	bengin	0.006	bengin		***				Neutral			Neutral			Neutral
rs775174784	C	A	NC_000002.12:g.112832689	NM_000576.3:c.439	NP_000567.1:p.Leu147Phe	Leu147Phe	L147F	AFFECT PROTEIN FUNCTION	0	1	POSSIBLY DAMAGING	0.999	POSSIBLY DAMAGING		*********				Neutral			Disease			Neutral
rs776618633	C	T	NC_000002.12:g.112832725	NM_000576.3:c.403	NP_000567.1:p.Val135Met	Val135Met	V135M	AFFECT PROTEIN FUNCTION	0	1	POSSIBLY DAMAGING	0.961	POSSIBLY DAMAGING		***				Neutral			Disease			Neutral
rs781114719	C	A,T	NC_000002.12:g.112830429	NM_000576.3:c.742	NP_000567.1:p.Val248Phe	Val248Phe	V248F	AFFECT PROTEIN FUNCTION	0	1	POSSIBLY DAMAGING	0.996	POSSIBLY DAMAGING		***				Disease			Disease			Neutral
rs878902551	A	T	NC_000002.12:g.112830555	NM_000576.3:c.616	NP_000567.1:p.Tyr206Asn	Tyr206Asn	Y206N	AFFECT PROTEIN FUNCTION	0.02	1	POSSIBLY DAMAGING	0.999	POSSIBLY DAMAGING		*********				Neutral			Disease			Neutral
rs948270075	G	T	NC_000002.12:g.112830482	NM_000576.3:c.689	NP_000567.1:p.Ser230Tyr	Ser230Tyr	S230Y	AFFECT PROTEIN FUNCTION	0	1	POSSIBLY DAMAGING	1	POSSIBLY DAMAGING		************	-5.159	deleterious	0.718	Disease	4	0.698	Disease	4	0.453	Neutral	1
rs1041942016	C	T	NC_000002.12:g.112833377	NM_000576.3:c.298	NP_000567.1:p.Glu100Lys	Glu100Lys	E100K	AFFECT PROTEIN FUNCTION	0	1	POSSIBLY DAMAGING	1	POSSIBLY DAMAGING		************	-3.211	deleterious	0.782	Disease	6	0.552	Disease	1	0.708	Disease	4	Decrease	9	-2.61
rs1042120804	C	T	NC_000002.12:g.112835586	NM_000576.3:c.79	NP_000567.1:p.Asp27Asn	Asp27Asn	D27N	AFFECT PROTEIN FUNCTION	0	1	POSSIBLY DAMAGING	0.996	POSSIBLY DAMAGING		****				Disease			Disease			Neutral
rs1043973338	A	C	NC_000002.12:g.112830483	NM_000576.3:c.688	NP_000567.1:p.Ser230Ala	Ser230Ala	S230A	AFFECT PROTEIN FUNCTION	0	1	POSSIBLY DAMAGING	0.999	POSSIBLY DAMAGING		*******	-2.582	deleterious		Neutral			Neutral			Neutral
rs1191166603	G	T	NC_000002.12:g.112833527	NM_000576.3:c.148	NP_000567.1:p.Leu50Ile	Leu50Ile	L50I	AFFECT PROTEIN FUNCTION	0	1	POSSIBLY DAMAGING	0.999	POSSIBLY DAMAGING		********				Neutral			Neutral			Neutral
rs1195068613	G	A,T	NC_000002.12:g.112830563	NM_000576.3:c.608	NP_000567.1:p.Pro203Leu	Pro203Leu	P203L	TOLERATED	0.06	1	POSSIBLY DAMAGING	0.988	POSSIBLY DAMAGING		*				Neutral			Disease			Neutral
					NP_000567.1:p.Pro203His	Pro203His	P203H	TOLERATED	0.06	1	POSSIBLY DAMAGING	0.99	POSSIBLY DAMAGING		*				Neutral			Disease			Neutral
rs1199067235	G	A,T	NC_000002.12:g.112830452	NM_000576.3:c.719	NP_000567.1:p.Thr240Ile	Thr240Ile	T240I	AFFECT PROTEIN FUNCTION	0	1	POSSIBLY DAMAGING	1	POSSIBLY DAMAGING		***********	-5.518	deleterious	0.74	Disease	5	0.643	Disease	3	0.537	Disease	1	Decrease	5	0.09
					NP_000567.1:p.Thr240Asn	Thr240Asn	T240N	AFFECT PROTEIN FUNCTION	0	1	POSSIBLY DAMAGING	1	POSSIBLY DAMAGING		***********	-4.598	deleterious	0.741	Disease	5	0.639	Disease	3	0.495	Neutral	0
rs1237302866	C	T	NC_000002.12:g.112830455	NM_000576.3:c.716	NP_000567.1:p.Ser239Asn	Ser239Asn	S239N	AFFECT PROTEIN FUNCTION	0	1	POSSIBLY DAMAGING	0.998	POSSIBLY DAMAGING		*****				Disease			Disease			Neutral
rs1258279548	G	C	NC_000002.12:g.112832697	NM_000576.3:c.431	NP_000567.1:p.Ala144Gly	Ala144Gly	A144G	AFFECT PROTEIN FUNCTION	0	1	POSSIBLY DAMAGING	0.999	POSSIBLY DAMAGING		*******				Neutral			Disease			Neutral
rs1298806849	G	A	NC_000002.12:g.112831371	NM_000576.3:c.518	NP_000567.1:p.Pro173Leu	Pro173Leu	P173L	AFFECT PROTEIN FUNCTION	0.02	1	POSSIBLY DAMAGING	0.998	POSSIBLY DAMAGING		**				Neutral			Disease			Neutral
rs1312684514	G	A	NC_000002.12:g.112832692	NM_000576.3:c.436	NP_000567.1:p.His146Tyr	His146Tyr	H146Y	AFFECT PROTEIN FUNCTION	0.01	1	POSSIBLY DAMAGING	0.998	POSSIBLY DAMAGING		****				Neutral			Disease			Neutral
rs1355978712	A	G	NC_000002.12:g.112830539	NM_000576.3:c.632	NP_000567.1:p.Met211Thr	Met211Thr	M211T	TOLERATED	0.16	0.997	POSSIBLY DAMAGING	0.962	POSSIBLY DAMAGING		*				Neutral			Disease			Neutral
rs1380407701	G	A	NC_000002.12:g.112832823	NM_000576.3:c.305	NP_000567.1:p.Pro102Leu	Pro102Leu	P102L	AFFECT PROTEIN FUNCTION	0.02	0.998	POSSIBLY DAMAGING	0.988	POSSIBLY DAMAGING		*				Neutral			Disease			Neutral
rs1427454926	T	C	NC_000002.12:g.112836229	NM_000576.3:c.1	NP_000567.1:p.Met1Val	Met1Val	M1V	AFFECT PROTEIN FUNCTION	0	0.926	POSSIBLY DAMAGING	0.615	POSSIBLY DAMAGING		*				Neutral			Neutral			Neutral
rs1449638481	G	T	NC_000002.12:g.112833517	NM_000576.3:c.158	NP_000567.1:p.Ser53Tyr	Ser53Tyr	S53Y	AFFECT PROTEIN FUNCTION	0	1	POSSIBLY DAMAGING	0.99	POSSIBLY DAMAGING		********	-4.235	deleterious	0.765	Disease	5	0.761	Disease	5	0.666	Disease	3	Increase	3	0.43
rs1478935996	C	A	NC_000002.12:g.112832746	NM_000576.3:c.382	NP_000567.1:p.Asp128Tyr	Asp128Tyr	D128Y	AFFECT PROTEIN FUNCTION	0	1	POSSIBLY DAMAGING	0.992	POSSIBLY DAMAGING		*******	-8.314	deleterious	0.739	Disease	5	0.969	Disease	9	0.631	Disease	3	Decrease	2	1.06
rs1558783084	C	A	NC_000002.12:g.112833467	NM_000576.3:c.208	NP_000567.1:p.Ala70Ser	Ala70Ser	A70S	AFFECT PROTEIN FUNCTION	0	1	POSSIBLY DAMAGING	1	POSSIBLY DAMAGING		************	-2.601	deleterious	0.772	Disease	5	0.415	Neutral	2	0.469	Neutral	1
rs1681958661	T	A	NC_000002.12:g.112830485	NM_000576.3:c.686	NP_000567.1:p.Glu229Val	Glu229Val	E229V	AFFECT PROTEIN FUNCTION	0	1	POSSIBLY DAMAGING	0.999	POSSIBLY DAMAGING		*********				Neutral			Disease			Neutral
rs1681958816	A	G	NC_000002.12:g.112830488	NM_000576.3:c.683	NP_000567.1:p.Phe228Ser	Phe228Ser	F228S	AFFECT PROTEIN FUNCTION	0	1	POSSIBLY DAMAGING	0.997	POSSIBLY DAMAGING		*****	-4.656	deleterious	0.677	Disease	4	0.57	Disease	4	0.531	Disease	1	Decrease	8	-2.43
rs1681958896	A	T	NC_000002.12:g.112830494	NM_000576.3:c.677	NP_000567.1:p.Leu226Gln	Leu226Gln	L226Q	AFFECT PROTEIN FUNCTION	0	1	POSSIBLY DAMAGING	0.993	POSSIBLY DAMAGING						Neutral			Neutral			Neutral
rs1681982862	G	T	NC_000002.12:g.112831336	NM_000576.3:c.553	NP_000567.1:p.Leu185Met	Leu185Met	L185M	AFFECT PROTEIN FUNCTION	0.01	1	POSSIBLY DAMAGING	1	POSSIBLY DAMAGING		*********				Neutral			Neutral			Neutral
rs1682027148	A	T	NC_000002.12:g.112833383	NM_000576.3:c.292	NP_000567.1:p.Phe98Ile	Phe98Ile	F98I	AFFECT PROTEIN FUNCTION	0.02	1	POSSIBLY DAMAGING	1	POSSIBLY DAMAGING		********				Neutral			Disease			Neutral
rs1682073676	T	C	NC_000002.12:g.112835585	NM_000576.3:c.80	NP_000567.1:p.Asp27Gly	Asp27Gly	D27G	AFFECT PROTEIN FUNCTION	0	1	POSSIBLY DAMAGING	0.979	POSSIBLY DAMAGING		****				Disease			Disease			Neutral

## Sheet: Table S3
Table S3. An overview of IL1B gene functions and its network interactions.
Function	FDR	Genes in network	Genes in genome
response to interleukin-1	7.08e-19	13	159
cellular response to interleukin-1	7.08e-19	12	99
cytokine binding	4.19e-10	8	100
response to molecule of bacterial origin	7.16e-08	8	195
response to lipopolysaccharide	2.56e-07	7	135
cellular response to molecule of bacterial origin	2.63e-07	7	139
cellular response to biotic stimulus	6.34e-07	7	161
growth factor binding	1.43869e-06	6	96
I-kappaB kinase/NF-kappaB signaling	5.97179e-06	7	230
T-helper 1 type immune response	1.64172e-05	4	23
positive regulation of T cell proliferation	9.83943e-05	4	36
positive regulation of T cell cytokine production	0.000204607	3	10
CD4-positive, alpha-beta T cell cytokine production	0.000713674	3	15
regulation of T cell mediated immunity	0.000817919	4	64
regulation of cytokine production involved in immune response	0.000864733	4	66
positive regulation of DNA-binding transcription factor activity	0.00101011	5	170
regulation of T-helper 1 type immune response	0.00115909	3	19
T cell mediated immunity	0.00120773	4	75
regulation of interferon-gamma production	0.00127215	4	77
pattern recognition receptor signaling pathway	0.00128136	5	190
cytokine receptor activity	0.00128136	4	80
cytokine production involved in immune response	0.00128136	4	79
interferon-gamma production	0.00135357	4	82
regulation of interleukin-1 production	0.00136191	4	83
regulation of I-kappaB kinase/NF-kappaB signaling	0.00154974	5	203
interleukin-1 production	0.00189967	4	92
regulation of T cell cytokine production	0.0019488	3	26
regulation of interleukin-6 production	0.00209139	4	96
positive regulation of lymphocyte proliferation	0.00219272	4	98
positive regulation of mononuclear cell proliferation	0.00239083	4	101
interleukin-6 production	0.00240648	4	102
regulation of production of molecular mediator of immune response	0.00261695	4	105
growth factor receptor binding	0.00263534	4	106
positive regulation of leukocyte proliferation	0.00285855	4	109
regulation of adaptive immune response based on somatic recombination of immune receptors built from immunoglobulin superfamily domains	0.00298526	4	111
T cell cytokine production	0.00305243	3	33
regulation of lymphocyte mediated immunity	0.00325072	4	115
regulation of T cell proliferation	0.00353255	4	119
toll-like receptor signaling pathway	0.00353255	4	119
positive regulation of cytokine production involved in immune response	0.00358772	3	36
regulation of adaptive immune response	0.0037091	4	122
T cell proliferation	0.00451649	4	129
regulation of cytokine-mediated signaling pathway	0.00454836	4	130
immune receptor activity	0.00472173	4	132
positive regulation of T cell mediated immunity	0.0058831	3	44
T cell differentiation	0.00712997	4	149
regulation of response to cytokine stimulus	0.00712997	4	149
regulation of leukocyte mediated immunity	0.00735769	4	151
production of molecular mediator of immune response	0.00798832	4	155
positive regulation of T cell activation	0.00931212	4	162
regulation of lymphocyte proliferation	0.00935273	4	163
regulation of mononuclear cell proliferation	0.00962246	4	165
adaptive immune response based on somatic recombination of immune receptors built from immunoglobulin superfamily domains	0.0111106	4	172
lymphocyte mediated immunity	0.0117148	4	176
regulation of toll-like receptor signaling pathway	0.0117148	3	59
regulation of leukocyte proliferation	0.0120256	4	178
adaptive immune response	0.0140289	4	186
positive regulation of leukocyte cell-cell adhesion	0.0140787	4	187
chemokine production	0.0152716	3	66
lymphocyte proliferation	0.0166054	4	198
positive regulation of adaptive immune response	0.0166054	3	69
positive regulation of adaptive immune response based on somatic recombination of immune receptors built from immunoglobulin superfamily domains	0.0166054	3	69
mononuclear cell proliferation	0.0175076	4	202
regulation of interleukin-1 beta production	0.0179924	3	72
regulation of complement activation	0.0179924	2	11
positive regulation of lymphocyte mediated immunity	0.019717	3	76
positive regulation of production of molecular mediator of immune response	0.019717	3	75
interleukin-1 beta production	0.019717	3	76
cytokine receptor binding	0.019717	4	214
stress-activated MAPK cascade	0.019717	4	211
positive regulation of cell-cell adhesion	0.0201536	4	216
positive regulation of lymphocyte activation	0.0214198	4	221
leukocyte proliferation	0.0214198	4	221
stress-activated protein kinase signaling cascade	0.0226504	4	225
ubiquitin-like protein binding	0.0249999	3	85
granulocyte macrophage colony-stimulating factor production	0.0249999	2	14
regulation of granulocyte macrophage colony-stimulating factor production	0.0249999	2	14
lymphocyte differentiation	0.0267005	4	238
positive regulation of leukocyte mediated immunity	0.0278625	3	89
regulation of pattern recognition receptor signaling pathway	0.0284435	3	90
regulation of T cell activation	0.0320498	4	252
regulation of leukocyte cell-cell adhesion	0.0326369	4	254
positive regulation of leukocyte activation	0.0337334	4	257
positive regulation of cell activation	0.0364232	4	263
leukocyte cell-cell adhesion	0.042122	4	274
positive regulation of toll-like receptor signaling pathway	0.0465552	2	20
tolerance induction	0.050254	2	21
positive regulation of chemokine production	0.050254	2	21
positive regulation of cell adhesion	0.056169	4	299
tumor necrosis factor production	0.0563521	3	118
negative regulation of signal transduction in absence of ligand	0.0584729	2	23
tumor necrosis factor superfamily cytokine production	0.0622876	3	123
regulation of heterotypic cell-cell adhesion	0.0623768	2	24
regulation of neuroinflammatory response	0.0670365	2	25
T cell differentiation in thymus	0.0710642	2	26
regulation of vascular endothelial growth factor production	0.0710642	2	26
regulation of extrinsic apoptotic signaling pathway in absence of ligand	0.0751347	2	27
vascular endothelial growth factor production	0.0751347	2	27
extrinsic apoptotic signaling pathway in absence of ligand	0.0792451	2	28
JNK cascade	0.0792451	3	137
positive regulation of cytokine-mediated signaling pathway	0.0842183	2	29
chemokine binding	0.0892918	2	30
regulation of stress-activated MAPK cascade	0.0935542	3	147
regulation of activated T cell proliferation	0.0935542	2	31
heterotypic cell-cell adhesion	0.0987773	2	32

## Sheet: Table S4
Table S4. The associated genes with IL1B to accomplish its function demonstrated by GeneMANIA.
Gene 1	Gene 2	Weight	Network group	Network
HMGB1	IL1A	0.010321	Co-expression	Wang-Maris-2006
IL18	CASP1	0.01358	Co-expression	Wang-Maris-2006
A2M	IL1R1	0.019475	Co-expression	Mallon-McKay-2013
IL18	IL1R2	0.018498	Co-expression	Mallon-McKay-2013
IL1RN	IL1A	0.013405	Co-expression	Roth-Zlotnik-2006
TRIM16	IL1RN	0.005851	Co-expression	Roth-Zlotnik-2006
TRIM16	IL18	0.006538	Co-expression	Roth-Zlotnik-2006
IL1RN	IL1B	0.010445	Co-expression	Ramaswamy-Golub-2001
IRAK3	IL1R2	0.01649	Co-expression	Innocenti-Brown-2011
IL1RL1	IRAK3	0.014033	Co-expression	Innocenti-Brown-2011
IRAK4	TICAM2	0.005022	Co-expression	Innocenti-Brown-2011
A2M	IL1R1	0.004597	Co-expression	Alizadeh-Staudt-2000
CASP1	A2M	0.007323	Co-expression	Alizadeh-Staudt-2000
IL1RN	IL1B	0.020884	Co-expression	Alizadeh-Staudt-2000
IL1R2	IL1B	0.012229	Co-expression	Dobbin-Giordano-2005
IL1A	IL1B	0.01414	Co-expression	Dobbin-Giordano-2005
IL18	SQSTM1	0.01218	Co-expression	Dobbin-Giordano-2005
TRIM16	SQSTM1	0.010137	Co-expression	Dobbin-Giordano-2005
CASP1	IL1B	0.013814	Co-expression	Rieger-Chu-2004
CASP1	IL1R2	0.00662	Co-expression	Rieger-Chu-2004
IRAK3	IL1R2	0.00815	Co-expression	Rieger-Chu-2004
IRAK3	CASP1	0.009572	Co-expression	Rieger-Chu-2004
HMGB1	IL1A	0.001538	Co-expression	Bild-Nevins-2006 B
IRAK3	IL1R2	0.016047	Co-expression	Burington-Shaughnessy-2008
IL1A	IL1B	0.014682	Co-expression	Boldrick-Relman-2002
IL1RN	IL1B	0.009848	Co-expression	Boldrick-Relman-2002
IL18	IL1A	0.019433	Co-expression	Boldrick-Relman-2002
IL1RAP	IL1B	0.011558	Co-expression	Arijs-Rutgeerts-2009
IL1A	IL1B	0.011199	Co-expression	Arijs-Rutgeerts-2009
IL1RN	IL1B	0.012029	Co-expression	Arijs-Rutgeerts-2009
CASP1	IL1B	0.01243	Co-expression	Perou-Botstein-2000
IL1RN	IL1B	0.009396	Co-expression	Perou-Botstein-2000
IL1RL1	IL1R1	0.015332	Co-expression	Chen-Brown-2002
IL1RL1	IL1RAP	0.01078	Co-expression	Chen-Brown-2002
IL1A	IL1B	0.025698	Co-expression	Wang-Cheung-2015
IL18	IL1R2	0.016582	Co-expression	Wang-Cheung-2015
IL18	IL1A	0.010546	Co-expression	Wang-Cheung-2015
IL18	IL1RN	0.013539	Co-expression	Wang-Cheung-2015
A2M	IL1R1	0.006501	Co-expression	Rosenwald-Staudt-2001
CASP1	A2M	0.009682	Co-expression	Rosenwald-Staudt-2001
IL1A	IL1R1	0.012365	Co-expression	Rosenwald-Staudt-2001
IL1RAP	IL1B	0.010984	Co-expression	Ross-Perou-2001
A2M	IL1B	0.014671	Co-localization	Schadt-Shoemaker-2004
A2M	IL1R1	0.008176	Co-localization	Schadt-Shoemaker-2004
IRAK3	IL1B	0.015099	Co-localization	Johnson-Shoemaker-2003
IRAK3	IL1R1	0.009157	Co-localization	Johnson-Shoemaker-2003
IRAK3	CASP1	0.009557	Co-localization	Johnson-Shoemaker-2003
IL1RL1	IL1B	0.015921	Co-localization	Johnson-Shoemaker-2003
IL1RL1	A2M	0.013372	Co-localization	Johnson-Shoemaker-2003
TRIM16	SQSTM1	0.016726	Co-localization	Johnson-Shoemaker-2003
A2M	IL1B	0.563016	Co-localization	Chen-Huang-2014
IL1A	IL1R2	1	Co-localization	Chen-Huang-2014
MAPK8IP2	IL1B	0.702804	Genetic Interactions	BIOGRID-SMALL-SCALE-STUDIES
UBE2N	IL1B	0.222025	Genetic Interactions	BIOGRID-SMALL-SCALE-STUDIES
A2M	MAP3K3	0.001402	Genetic Interactions	Lin-Smith-2010
HMGB1	IL1B	0.001207	Genetic Interactions	Lin-Smith-2010
HMGB1	MAP3K3	0.000483	Genetic Interactions	Lin-Smith-2010
HMGB1	IL1R1	0.001576	Genetic Interactions	Lin-Smith-2010
HMGB1	IL1RAP	0.000358	Genetic Interactions	Lin-Smith-2010
IL1RN	IL1RAP	0.000887	Genetic Interactions	Lin-Smith-2010
TICAM2	A2M	0.001254	Genetic Interactions	Lin-Smith-2010
IL1RL1	MAP3K3	0.001052	Genetic Interactions	Lin-Smith-2010
IL1RL1	IL1RAP	0.00078	Genetic Interactions	Lin-Smith-2010
IL1RL1	TICAM2	0.000941	Genetic Interactions	Lin-Smith-2010
IL1R1	IL1B	0.041929	Pathway	Wu-Stein-2010
IL1R2	IL1B	0.092431	Pathway	Wu-Stein-2010
IL1RAP	IL1B	0.048205	Pathway	Wu-Stein-2010
IL1RAP	IL1R1	0.059185	Pathway	Wu-Stein-2010
IL1RAP	IL1R2	0.130471	Pathway	Wu-Stein-2010
CASP1	IL1B	0.044129	Pathway	Wu-Stein-2010
CASP1	IL1R2	0.119437	Pathway	Wu-Stein-2010
IL1A	IL1R1	0.035985	Pathway	Wu-Stein-2010
IL1A	IL1R2	0.079328	Pathway	Wu-Stein-2010
IL1A	IL1RAP	0.041372	Pathway	Wu-Stein-2010
IRAK3	IL1B	0.041156	Pathway	Wu-Stein-2010
IRAK3	IL1R1	0.05053	Pathway	Wu-Stein-2010
IRAK3	IL1RAP	0.058094	Pathway	Wu-Stein-2010
IRAK3	IL1A	0.035322	Pathway	Wu-Stein-2010
TOLLIP	IL1B	0.046153	Pathway	Wu-Stein-2010
TOLLIP	IL1R1	0.056665	Pathway	Wu-Stein-2010
TOLLIP	IL1RAP	0.065148	Pathway	Wu-Stein-2010
TOLLIP	IL1A	0.039611	Pathway	Wu-Stein-2010
TOLLIP	IRAK3	0.055621	Pathway	Wu-Stein-2010
IL1RN	IL1B	0.06434	Pathway	Wu-Stein-2010
IL1RN	IL1R1	0.078994	Pathway	Wu-Stein-2010
IL1RN	IL1R2	0.174141	Pathway	Wu-Stein-2010
IL1RN	IL1RAP	0.09082	Pathway	Wu-Stein-2010
IL1RN	IL1A	0.055219	Pathway	Wu-Stein-2010
IL1RN	IRAK3	0.077539	Pathway	Wu-Stein-2010
IL1RN	TOLLIP	0.086953	Pathway	Wu-Stein-2010
TICAM2	IL1B	0.065001	Pathway	Wu-Stein-2010
TICAM2	IL1R1	0.079806	Pathway	Wu-Stein-2010
TICAM2	IL1RAP	0.091753	Pathway	Wu-Stein-2010
IL18	CASP1	0.042445	Pathway	Wu-Stein-2010
IL18	IL1A	0.028191	Pathway	Wu-Stein-2010
IRAK4	IL1B	0.041156	Pathway	Wu-Stein-2010
IRAK4	IL1R1	0.05053	Pathway	Wu-Stein-2010
IRAK4	IL1RAP	0.058094	Pathway	Wu-Stein-2010
IRAK4	IL1A	0.035322	Pathway	Wu-Stein-2010
IRAK4	IRAK3	0.049599	Pathway	Wu-Stein-2010
IRAK4	TOLLIP	0.055621	Pathway	Wu-Stein-2010
IRAK4	TICAM2	0.078335	Pathway	Wu-Stein-2010
IL1R1	IL1B	0.044738	Pathway	NCI_NATURE
IL1R2	IL1B	0.109517	Pathway	NCI_NATURE
CASP1	IL1B	0.097201	Pathway	NCI_NATURE
CASP1	IL1R2	0.257844	Pathway	NCI_NATURE
IL1A	IL1R1	0.089507	Pathway	NCI_NATURE
IL1A	IL1R2	0.21911	Pathway	NCI_NATURE
IRAK3	IL1B	0.13833	Pathway	NCI_NATURE
IRAK3	IL1R1	0.149899	Pathway	NCI_NATURE
TOLLIP	IL1B	0.08855	Pathway	NCI_NATURE
TOLLIP	IL1R1	0.095956	Pathway	NCI_NATURE
TOLLIP	IL1A	0.177161	Pathway	NCI_NATURE
TOLLIP	IRAK3	0.296695	Pathway	NCI_NATURE
IL1RN	IL1R1	0.216789	Pathway	NCI_NATURE
IL1RN	IL1R2	0.530689	Pathway	NCI_NATURE
TICAM2	IL1B	0.184423	Pathway	NCI_NATURE
TICAM2	IL1R1	0.199848	Pathway	NCI_NATURE
IRAK4	IL1B	0.048102	Pathway	NCI_NATURE
IRAK4	IL1R1	0.052125	Pathway	NCI_NATURE
IRAK4	IL1A	0.096238	Pathway	NCI_NATURE
IRAK4	IRAK3	0.161171	Pathway	NCI_NATURE
IRAK4	HMGB1	0.064426	Pathway	NCI_NATURE
IRAK4	TOLLIP	0.103172	Pathway	NCI_NATURE
IRAK4	TICAM2	0.214875	Pathway	NCI_NATURE
MAP3K3	IL1B	0.612574	Pathway	REACTOME
SQSTM1	IL1B	0.319197	Pathway	REACTOME
SQSTM1	MAP3K3	0.319197	Pathway	REACTOME
UBE2N	IRAK4	0.195268	Pathway	REACTOME
MAP3K3	IL1B	0.220264	Physical Interactions	IREF-reactome
IL1R1	IL1B	0.058395	Physical Interactions	IREF-reactome
IL1R2	IL1B	0.124619	Physical Interactions	IREF-reactome
IL1RAP	IL1B	0.072476	Physical Interactions	IREF-reactome
IL1RAP	IL1R1	0.087841	Physical Interactions	IREF-reactome
CASP1	IL1B	0.058544	Physical Interactions	IREF-reactome
SQSTM1	IL1B	0.066969	Physical Interactions	IREF-reactome
SQSTM1	MAP3K3	0.306158	Physical Interactions	IREF-reactome
IL1A	IL1B	0.053525	Physical Interactions	IREF-reactome
IL1A	IL1R1	0.064873	Physical Interactions	IREF-reactome
IL1A	IL1R2	0.138444	Physical Interactions	IREF-reactome
IL1A	IL1RAP	0.080517	Physical Interactions	IREF-reactome
IRAK3	IL1B	0.060664	Physical Interactions	IREF-reactome
IRAK3	IL1R1	0.073525	Physical Interactions	IREF-reactome
IRAK3	IL1RAP	0.091254	Physical Interactions	IREF-reactome
IRAK3	IL1A	0.067393	Physical Interactions	IREF-reactome
TOLLIP	IL1B	0.072476	Physical Interactions	IREF-reactome
TOLLIP	IL1R1	0.087841	Physical Interactions	IREF-reactome
TOLLIP	IL1RAP	0.109024	Physical Interactions	IREF-reactome
TOLLIP	IL1A	0.080517	Physical Interactions	IREF-reactome
TOLLIP	IRAK3	0.091254	Physical Interactions	IREF-reactome
IL1RN	IL1R1	0.256916	Physical Interactions	IREF-reactome
IL1RN	IL1R2	0.548277	Physical Interactions	IREF-reactome
IL18	IL1R1	0.124558	Physical Interactions	IREF-reactome
IL18	IL1R2	0.265816	Physical Interactions	IREF-reactome
IL18	CASP1	0.124876	Physical Interactions	IREF-reactome
IL18	IL1A	0.114171	Physical Interactions	IREF-reactome
IRAK4	IL1B	0.036939	Physical Interactions	IREF-reactome
IRAK4	IL1R1	0.04477	Physical Interactions	IREF-reactome
IRAK4	IL1RAP	0.055566	Physical Interactions	IREF-reactome
IRAK4	IL1A	0.041037	Physical Interactions	IREF-reactome
IRAK4	IRAK3	0.046509	Physical Interactions	IREF-reactome
IRAK4	TOLLIP	0.055566	Physical Interactions	IREF-reactome
UBE2N	IRAK4	0.02778	Physical Interactions	IREF-reactome
MAP3K3	IL1B	0.220264	Physical Interactions	Vastrik-Stein-2007
IL1R1	IL1B	0.058395	Physical Interactions	Vastrik-Stein-2007
IL1R2	IL1B	0.124619	Physical Interactions	Vastrik-Stein-2007
IL1RAP	IL1B	0.072476	Physical Interactions	Vastrik-Stein-2007
IL1RAP	IL1R1	0.087841	Physical Interactions	Vastrik-Stein-2007
CASP1	IL1B	0.058544	Physical Interactions	Vastrik-Stein-2007
SQSTM1	IL1B	0.066969	Physical Interactions	Vastrik-Stein-2007
SQSTM1	MAP3K3	0.306158	Physical Interactions	Vastrik-Stein-2007
IL1A	IL1B	0.053525	Physical Interactions	Vastrik-Stein-2007
IL1A	IL1R1	0.064873	Physical Interactions	Vastrik-Stein-2007
IL1A	IL1R2	0.138444	Physical Interactions	Vastrik-Stein-2007
IL1A	IL1RAP	0.080517	Physical Interactions	Vastrik-Stein-2007
IRAK3	IL1B	0.060664	Physical Interactions	Vastrik-Stein-2007
IRAK3	IL1R1	0.073525	Physical Interactions	Vastrik-Stein-2007
IRAK3	IL1RAP	0.091254	Physical Interactions	Vastrik-Stein-2007
IRAK3	IL1A	0.067393	Physical Interactions	Vastrik-Stein-2007
TOLLIP	IL1B	0.072476	Physical Interactions	Vastrik-Stein-2007
TOLLIP	IL1R1	0.087841	Physical Interactions	Vastrik-Stein-2007
TOLLIP	IL1RAP	0.109024	Physical Interactions	Vastrik-Stein-2007
TOLLIP	IL1A	0.080517	Physical Interactions	Vastrik-Stein-2007
TOLLIP	IRAK3	0.091254	Physical Interactions	Vastrik-Stein-2007
IL1RN	IL1R1	0.256916	Physical Interactions	Vastrik-Stein-2007
IL1RN	IL1R2	0.548277	Physical Interactions	Vastrik-Stein-2007
IL18	IL1R1	0.124558	Physical Interactions	Vastrik-Stein-2007
IL18	IL1R2	0.265816	Physical Interactions	Vastrik-Stein-2007
IL18	CASP1	0.124876	Physical Interactions	Vastrik-Stein-2007
IL18	IL1A	0.114171	Physical Interactions	Vastrik-Stein-2007
IRAK4	IL1B	0.036939	Physical Interactions	Vastrik-Stein-2007
IRAK4	IL1R1	0.04477	Physical Interactions	Vastrik-Stein-2007
IRAK4	IL1RAP	0.055566	Physical Interactions	Vastrik-Stein-2007
IRAK4	IL1A	0.041037	Physical Interactions	Vastrik-Stein-2007
IRAK4	IRAK3	0.046509	Physical Interactions	Vastrik-Stein-2007
IRAK4	TOLLIP	0.055566	Physical Interactions	Vastrik-Stein-2007
UBE2N	IRAK4	0.02778	Physical Interactions	Vastrik-Stein-2007
NLRP7	IL1B	0.644956	Physical Interactions	IREF-quickgo
NLRP7	CASP1	0.192607	Physical Interactions	IREF-quickgo
IL1RN	IL1R2	1	Physical Interactions	IREF-quickgo
TRIM16	IL1B	0.42879	Physical Interactions	IREF-quickgo
TRIM16	CASP1	0.128052	Physical Interactions	IREF-quickgo
IL1RAP	IL1B	0.42261	Physical Interactions	IREF-dip
CASP1	IL1B	0.146677	Physical Interactions	IREF-dip
IL1A	IL1R2	0.707107	Physical Interactions	IREF-dip
HMGB1	IL1B	0.597288	Physical Interactions	IREF-dip
IRAK4	IRAK3	0.501947	Physical Interactions	Li-Dorf-2011 A
IRAK4	IL1RL1	0.570048	Physical Interactions	IREF-uniprotpp
IL1R1	IL1B	0.085913	Physical Interactions	BIOGRID-SMALL-SCALE-STUDIES
IL1RAP	IL1R1	0.063984	Physical Interactions	BIOGRID-SMALL-SCALE-STUDIES
IL1RAP	IL1R2	0.220994	Physical Interactions	BIOGRID-SMALL-SCALE-STUDIES
CASP1	IL1B	0.057252	Physical Interactions	BIOGRID-SMALL-SCALE-STUDIES
SQSTM1	MAP3K3	0.008465	Physical Interactions	BIOGRID-SMALL-SCALE-STUDIES
TOLLIP	IL1R1	0.037829	Physical Interactions	BIOGRID-SMALL-SCALE-STUDIES
TOLLIP	IL1RAP	0.050338	Physical Interactions	BIOGRID-SMALL-SCALE-STUDIES
TOLLIP	SQSTM1	0.005962	Physical Interactions	BIOGRID-SMALL-SCALE-STUDIES
IL1RN	IL1R1	0.126457	Physical Interactions	BIOGRID-SMALL-SCALE-STUDIES
IL1RN	IL1R2	0.436768	Physical Interactions	BIOGRID-SMALL-SCALE-STUDIES
TICAM2	IL1R1	0.108182	Physical Interactions	BIOGRID-SMALL-SCALE-STUDIES
TICAM2	IL1RAP	0.143955	Physical Interactions	BIOGRID-SMALL-SCALE-STUDIES
IL18	CASP1	0.091484	Physical Interactions	BIOGRID-SMALL-SCALE-STUDIES
IRAK4	IL1R1	0.048157	Physical Interactions	BIOGRID-SMALL-SCALE-STUDIES
IRAK4	IL1RL1	0.106112	Physical Interactions	BIOGRID-SMALL-SCALE-STUDIES
IL1R1	IL1B	0.121729	Physical Interactions	IREF-innatedb
IL1R2	IL1B	0.234716	Physical Interactions	IREF-innatedb
IL1RAP	IL1R1	0.255443	Physical Interactions	IREF-innatedb
CASP1	IL1B	0.076782	Physical Interactions	IREF-innatedb
NLRP7	IL1B	0.279056	Physical Interactions	IREF-innatedb
NLRP7	CASP1	0.143702	Physical Interactions	IREF-innatedb
IL1A	IL1R1	0.106606	Physical Interactions	IREF-innatedb
IL1A	IL1R2	0.205557	Physical Interactions	IREF-innatedb
HMGB1	IL1B	0.176516	Physical Interactions	IREF-innatedb
IL1RN	IL1R1	0.277786	Physical Interactions	IREF-innatedb
IL1RN	IL1R2	0.535623	Physical Interactions	IREF-innatedb
IL18	CASP1	0.071897	Physical Interactions	IREF-innatedb
IRAK4	IL1R1	0.112753	Physical Interactions	IREF-innatedb
IRAK4	IL1RL1	0.33109	Physical Interactions	IREF-innatedb
UBE2N	HMGB1	0.179595	Physical Interactions	Boldt-Roepman-2016
IL1R1	IL1B	0.648481	Physical Interactions	IREF-bind-translation
IL1RN	IL1R1	0.648481	Physical Interactions	IREF-bind-translation
TICAM2	IL1R1	0.14797	Physical Interactions	IREF-bind-translation
TICAM2	IL1RAP	0.488462	Physical Interactions	IREF-bind-translation
TICAM2	IRAK3	0.142295	Physical Interactions	IREF-bind-translation
IL1R1	IL1B	0.622893	Physical Interactions	IREF-bind
IL1RN	IL1R1	0.622893	Physical Interactions	IREF-bind
TICAM2	IL1R1	0.29283	Physical Interactions	IREF-bind
TICAM2	IRAK3	0.367319	Physical Interactions	IREF-bind
IL1R1	IL1B	0.211414	Physical Interactions	IREF-matrixdb
A2M	IL1B	0.04156	Physical Interactions	IREF-matrixdb
CASP1	IL1B	0.296785	Physical Interactions	IREF-matrixdb
IL1A	IL1R2	0.5088	Physical Interactions	IREF-matrixdb
IL1A	CASP1	0.159522	Physical Interactions	IREF-matrixdb
IL1RN	IL1R1	0.294443	Physical Interactions	IREF-matrixdb
TICAM2	IL1R1	0.277325	Physical Interactions	IREF-matrixdb
TICAM2	IL1RAP	0.237976	Physical Interactions	IREF-matrixdb
IRAK4	IL1RL1	0.113889	Physical Interactions	IREF-matrixdb
TOLLIP	IL1RAP	0.354854	Physical Interactions	Lim-Zoghbi-2006
CASP1	IL1B	0.114859	Physical Interactions	IREF-spike
IL1A	IL1R1	0.300734	Physical Interactions	IREF-spike
IL1A	CASP1	0.081945	Physical Interactions	IREF-spike
TOLLIP	IL1R1	0.071646	Physical Interactions	IREF-spike
TOLLIP	IL1RAP	0.156085	Physical Interactions	IREF-spike
IL18	CASP1	0.138965	Physical Interactions	IREF-spike
IL1R1	IL1B	0.116259	Physical Interactions	IREF-biogrid
A2M	IL1B	0.033474	Physical Interactions	IREF-biogrid
IL1RAP	IL1R1	0.078151	Physical Interactions	IREF-biogrid
IL1A	IL1R2	0.07262	Physical Interactions	IREF-biogrid
IL1RN	IL1R1	0.12703	Physical Interactions	IREF-biogrid
IL1RN	IL1R2	0.091624	Physical Interactions	IREF-biogrid
TICAM2	IL1R1	0.131234	Physical Interactions	IREF-biogrid
TICAM2	IL1RAP	0.142099	Physical Interactions	IREF-biogrid
IRAK4	IL1R1	0.06829	Physical Interactions	IREF-biogrid
IRAK4	IRAK3	0.08027	Physical Interactions	IREF-biogrid
IRAK4	IL1RL1	0.13452	Physical Interactions	IREF-biogrid
UBE2N	HMGB1	0.002763	Physical Interactions	IREF-biogrid
IL18	IL1B	0.261349	Predicted	Wu-Stein-2010
IRAK4	IL1RL1	0.567823	Predicted	Wu-Stein-2010
UBE2N	IL1B	0.128725	Predicted	Wu-Stein-2010
IL1R1	IL1B	0.663057	Predicted	I2D-IntAct-Mouse2Human
IL1RAP	IL1R1	0.276978	Predicted	I2D-IntAct-Mouse2Human
TOLLIP	IL1R1	0.209065	Predicted	I2D-IntAct-Mouse2Human
TOLLIP	IL1RAP	0.263424	Predicted	I2D-IntAct-Mouse2Human
IL1RL1	IL1RAP	0.395538	Predicted	I2D-IntAct-Mouse2Human
IRAK4	IRAK3	0.307097	Predicted	I2D-IntAct-Mouse2Human
CASP1	IL1B	0.073122	Predicted	I2D-INNATEDB-Mouse2Human
SQSTM1	MAP3K3	0.076995	Predicted	I2D-INNATEDB-Mouse2Human
TOLLIP	IL1R1	0.43176	Predicted	I2D-INNATEDB-Mouse2Human
TOLLIP	IL1RAP	0.318991	Predicted	I2D-INNATEDB-Mouse2Human
IL1RL1	IL1RAP	0.286649	Predicted	I2D-INNATEDB-Mouse2Human
TOLLIP	IL1R1	0.369418	Predicted	I2D-BioGRID-Rat2Human
TOLLIP	IL1RAP	0.292414	Predicted	I2D-BioGRID-Rat2Human
IL1RAP	IL1R1	0.42854	Predicted	I2D-BioGRID-Mouse2Human
IL1A	IL1R1	0.624158	Predicted	I2D-BioGRID-Mouse2Human
IL1RL1	IL1B	0.707107	Predicted	I2D-BioGRID-Mouse2Human
IRAK4	IL1R1	0.222205	Predicted	I2D-BioGRID-Mouse2Human
IL1R2	IL1R1	0.040634	Shared protein domains	INTERPRO
IL1RAP	IL1R1	0.060788	Shared protein domains	INTERPRO
IL1RAP	IL1R2	0.041294	Shared protein domains	INTERPRO
SQSTM1	MAP3K3	0.01613	Shared protein domains	INTERPRO
IL1A	IL1B	0.114809	Shared protein domains	INTERPRO
IRAK3	MAP3K3	0.010284	Shared protein domains	INTERPRO
TOLLIP	SQSTM1	0.011673	Shared protein domains	INTERPRO
IL1RN	IL1B	0.071497	Shared protein domains	INTERPRO
IL1RN	IL1A	0.071497	Shared protein domains	INTERPRO
TICAM2	IL1R1	0.034401	Shared protein domains	INTERPRO
TICAM2	IL1RAP	0.034959	Shared protein domains	INTERPRO
IL1RL1	IL1R1	0.037012	Shared protein domains	INTERPRO
IL1RL1	IL1R2	0.024032	Shared protein domains	INTERPRO
IL1RL1	IL1RAP	0.037613	Shared protein domains	INTERPRO
IL1RL1	TICAM2	0.028345	Shared protein domains	INTERPRO
IL18	IL1B	0.051319	Shared protein domains	INTERPRO
IL18	IL1A	0.051319	Shared protein domains	INTERPRO
IL18	IL1RN	0.048151	Shared protein domains	INTERPRO
IRAK4	MAP3K3	0.011119	Shared protein domains	INTERPRO
IRAK4	IRAK3	0.019251	Shared protein domains	INTERPRO
IL1R2	IL1R1	0.026034	Shared protein domains	PFAM
IL1RAP	IL1R1	0.058674	Shared protein domains	PFAM
IL1RAP	IL1R2	0.040658	Shared protein domains	PFAM
SQSTM1	MAP3K3	0.023243	Shared protein domains	PFAM
IL1A	IL1B	0.222334	Shared protein domains	PFAM
IL1RN	IL1B	0.100896	Shared protein domains	PFAM
IL1RN	IL1A	0.100896	Shared protein domains	PFAM
TICAM2	IL1R1	0.032172	Shared protein domains	PFAM
TICAM2	IL1RAP	0.050256	Shared protein domains	PFAM
IL1RL1	IL1R1	0.016625	Shared protein domains	PFAM
IL1RL1	IL1RAP	0.025969	Shared protein domains	PFAM
IL1RL1	TICAM2	0.033744	Shared protein domains	PFAM
IL18	IL1B	0.100896	Shared protein domains	PFAM
IL18	IL1A	0.100896	Shared protein domains	PFAM
IL18	IL1RN	0.112936	Shared protein domains	PFAM
